# Supplementary material for: Fecal transplant from myostatin deletion pigs positively impacts the gut-muscle axis
Source: eLife. 2023 Apr 11;12:e81858. doi: 10.7554/eLife.81858 (PMC10121221; doi:10.7554/eLife.81858)
Supplement: Figure 1—source data 1. [file elife-81858-fig1-data1.zip]

Archive with 25 entries (15 files):
- Figure 1-source data 1/
- Figure 1-source data 1/fig1.a/
- Figure 1-source data 1/fig1.a/MSTN-KO pig.tif
- Figure 1-source data 1/fig1.b/
- Figure 1-source data 1/fig1.b/Fig1.b.xlsx
- Figure 1-source data 1/fig1.b/MSTN-KO/
- Figure 1-source data 1/fig1.b/MSTN-KO/KO (1).tif
- Figure 1-source data 1/fig1.b/MSTN-KO/KO (2).tif
- Figure 1-source data 1/fig1.b/MSTN-KO/KO (3).tif
- Figure 1-source data 1/fig1.b/MSTN-KO/KO (4).tif
- Figure 1-source data 1/fig1.b/WT/
- Figure 1-source data 1/fig1.b/WT/WT (1).tif
- Figure 1-source data 1/fig1.b/WT/WT (2).tif
- Figure 1-source data 1/fig1.b/WT/WT (3).tif
- Figure 1-source data 1/fig1.b/WT/WT (4).tif
- Figure 1-source data 1/fig1.c/
- Figure 1-source data 1/fig1.c/fig.1c.xlsx
- Figure 1-source data 1/fig1.d/
- Figure 1-source data 1/fig1.d/fig.1d.xlsx
- Figure 1-source data 1/fig1.e/
- Figure 1-source data 1/fig1.e/pig-PCA-WTvs.MSTN.tif
- Figure 1-source data 1/fig1.f/
- Figure 1-source data 1/fig1.f/Pig-LDA-WTvs.MSTN.tif
- Figure 1-source data 1/fig1.g/
- Figure 1-source data 1/fig1.g/fig1.g.xlsx
