# Supplementary material for: Fecal transplant from myostatin deletion pigs positively impacts the gut-muscle axis
Source: eLife. 2023 Apr 11;12:e81858. doi: 10.7554/eLife.81858 (PMC10121221; doi:10.7554/eLife.81858)
Supplement: Figure 1—source data 2. [file elife-81858-fig1-data2.zip]

Archive with 14 entries (13 files):
- Figure 1-source data 2/
- Figure 1-source data 2/Raw western blot images for Figure 1.pdf
- Figure 1-source data 2/fig1c.MSTN.tif
- Figure 1-source data 2/fig1c.MyhcI.tif
- Figure 1-source data 2/fig1c.MyhcIIa.tif
- Figure 1-source data 2/fig1c.MyhcIIb.tif
- Figure 1-source data 2/fig1c.Myod.tif
- Figure 1-source data 2/fig1c.Smad23.tif
- Figure 1-source data 2/fig1c.p-Smad23.tif
- Figure 1-source data 2/fig1c.tublin.tif
- Figure 1-source data 2/fig1d.HK2.tif
- Figure 1-source data 2/fig1d.PFK1.tif
- Figure 1-source data 2/fig1d.PKM2.tif
- Figure 1-source data 2/fig1d.actin.tif
