# Supplementary material for: Fecal transplant from myostatin deletion pigs positively impacts the gut-muscle axis
Source: eLife. 2023 Apr 11;12:e81858. doi: 10.7554/eLife.81858 (PMC10121221; doi:10.7554/eLife.81858)
Supplement: Figure 1—figure supplement 1—source data 1. [file elife-81858-fig1-figsupp1-data1.zip]

Archive with 2 entries (1 files):
- Figure 1-figure supplement 1-source data 1/Figure 1-figure supplement 1-source data 1.b-e.xlsx
- Figure 1-figure supplement 1-source data 1/
