# Supplementary material for: Fecal transplant from myostatin deletion pigs positively impacts the gut-muscle axis
Source: eLife. 2023 Apr 11;12:e81858. doi: 10.7554/eLife.81858 (PMC10121221; doi:10.7554/eLife.81858)
Supplement: Figure 2—source data 1. [file elife-81858-fig2-data1.zip]

Archive with 28 entries (19 files):
- Figure 2-source data 1/
- Figure 2-source data 1/fig2.a/
- Figure 2-source data 1/fig2.a/MSTN KO/
- Figure 2-source data 1/fig2.a/MSTN KO/KO (1).tif
- Figure 2-source data 1/fig2.a/MSTN KO/KO (2).tif
- Figure 2-source data 1/fig2.a/MSTN KO/KO (3).tif
- Figure 2-source data 1/fig2.a/MSTN KO/KO (4).tif
- Figure 2-source data 1/fig2.a/MSTN KO/KO (5).tif
- Figure 2-source data 1/fig2.a/MSTN KO/KO (6).tif
- Figure 2-source data 1/fig2.a/WT/
- Figure 2-source data 1/fig2.a/WT/WT (1).tif
- Figure 2-source data 1/fig2.a/WT/WT (2).tif
- Figure 2-source data 1/fig2.a/WT/WT (3).tif
- Figure 2-source data 1/fig2.a/WT/WT (4).tif
- Figure 2-source data 1/fig2.a/WT/WT (5).tif
- Figure 2-source data 1/fig2.a/WT/WT (6).tif
- Figure 2-source data 1/fig2.a/fig.2a.tif
- Figure 2-source data 1/fig2.a/fig.2a.xlsx
- Figure 2-source data 1/fig2.b/
- Figure 2-source data 1/fig2.b/fig.2b.xlsx
- Figure 2-source data 1/fig2.c/
- Figure 2-source data 1/fig2.c/Fig2.c.xlsx
- Figure 2-source data 1/fig2.d/
- Figure 2-source data 1/fig2.d/fig2.d.xlsx
- Figure 2-source data 1/fig2.e/
- Figure 2-source data 1/fig2.e/fig2.e.xlsx
- Figure 2-source data 1/fig2.f/
- Figure 2-source data 1/fig2.f/fig2.f.xlsx
