# Supplementary material for: Fecal transplant from myostatin deletion pigs positively impacts the gut-muscle axis
Source: eLife. 2023 Apr 11;12:e81858. doi: 10.7554/eLife.81858 (PMC10121221; doi:10.7554/eLife.81858)
Supplement: Figure 2—source data 1. [file elife-81858-fig2-data1.zip › Figure 2-source data 1/fig2.e/fig2.e.xlsx]

## Sheet: fig2.e
IPEC-J2	p-MLC			MLC				MLCK
	1	22571.8		1	25176.1			1	21581.1		1	19856.4
	2	24615.7		2	27566.6			2	26340.1		2	18991.2
	3	23709.2		3	21169			3	18515.1		3	20822.5
	4	17659.5		4	22445.4			4	19083.7		4	22888.2
	5	19894.7		5	22457.8			5	16131.1		5	22482.5
	6	15081.1		6	27769.8			6	15688.2		6	24803.4
	1	23450.3		1	26891.6	26033.8		1	21975.6
	2	19842.1		2	28909.4	28238		2	26220.1
	3	18578.7		3	22949	22059		3	18618.4
	4	16060.1		4	22449.6	22447.5		4	19799.8
	5	15289.8		5	22267.1	22362.5		5	16791.7
	6	14071.1		6	28743.8	28256.8		6	16291.6
				p-MLC/MLC							MLCK
	Control	0.867017		0.98914				Control	1.08686		0.966877
		0.871722		0.994507					1.38696		1.23386
		1.07481		1.2262					0.889188		0.79103
		0.900762		1.02764					1.10672		0.984553
		0.702675		0.80165					1.38065		1.22824
		0.842229	0.876536	0.96086	1				0.894148	1.12409	0.795443	1
	SB431542	0.786703		0.897514				SB431542	0.833778		0.741737
		0.889648		1.01496					0.717493		0.638289
		0.533716		0.608892					0.632501		0.562679
		0.715452		0.816227					0.865066		0.769571
		0.683727		0.780033					0.746876		0.664428
		0.497972		0.568113	0.780956				0.656828		0.584321	0.660171
	Ttest				0.0335559			Ttest				0.00297037
