# Supplementary material for: Fecal transplant from myostatin deletion pigs positively impacts the gut-muscle axis
Source: eLife. 2023 Apr 11;12:e81858. doi: 10.7554/eLife.81858 (PMC10121221; doi:10.7554/eLife.81858)
Supplement: Figure 2—source data 2. [file elife-81858-fig2-data2.zip]

Archive with 14 entries (13 files):
- Figure 2-source data 2/
- Figure 2-source data 2/Raw western blot images for Figure 2.pdf
- Figure 2-source data 2/fig2b.MSTN.tif
- Figure 2-source data 2/fig2b.aSMA.tif
- Figure 2-source data 2/fig2b.actin.tif
- Figure 2-source data 2/fig2b.calponin-1.tif
- Figure 2-source data 2/fig2d.MLC.tif
- Figure 2-source data 2/fig2d.MLCK.tif
- Figure 2-source data 2/fig2d.actin.tif
- Figure 2-source data 2/fig2d.pMLC.tif
- Figure 2-source data 2/fig2e.MLC.tif
- Figure 2-source data 2/fig2e.MLCK.tif
- Figure 2-source data 2/fig2e.actin.tif
- Figure 2-source data 2/fig2e.pMLC.tif
