# Supplementary material for: Fecal transplant from myostatin deletion pigs positively impacts the gut-muscle axis
Source: eLife. 2023 Apr 11;12:e81858. doi: 10.7554/eLife.81858 (PMC10121221; doi:10.7554/eLife.81858)
Supplement: Figure 3—source data 1. [file elife-81858-fig3-data1.zip]

Archive with 48 entries (33 files):
- Figure 3-source data 1/
- Figure 3-source data 1/fig3.a/
- Figure 3-source data 1/fig3.a/fig3.a.tif
- Figure 3-source data 1/fig3.b/
- Figure 3-source data 1/fig3.b/fig3.b.xlsx
- Figure 3-source data 1/fig3.c/
- Figure 3-source data 1/fig3.c/KO-M/
- Figure 3-source data 1/fig3.c/KO-M/_57990.tif
- Figure 3-source data 1/fig3.c/KO-M/_58007.tif
- Figure 3-source data 1/fig3.c/KO-M/_58010.tif
- Figure 3-source data 1/fig3.c/KO-M/_58023.tif
- Figure 3-source data 1/fig3.c/KO-M/_58025.tif
- Figure 3-source data 1/fig3.c/WT-M/
- Figure 3-source data 1/fig3.c/WT-M/_58039.tif
- Figure 3-source data 1/fig3.c/WT-M/_58050.tif
- Figure 3-source data 1/fig3.c/WT-M/_58054.tif
- Figure 3-source data 1/fig3.c/WT-M/_58059.tif
- Figure 3-source data 1/fig3.c/WT-M/_58060.tif
- Figure 3-source data 1/fig3.c/fig3.c.tif
- Figure 3-source data 1/fig3.d/
- Figure 3-source data 1/fig3.d/fig3.d.xlsx
- Figure 3-source data 1/fig3.e/
- Figure 3-source data 1/fig3.e/KO-M/
- Figure 3-source data 1/fig3.e/KO-M/KO-M1.tif
- Figure 3-source data 1/fig3.e/KO-M/KO-M2.tif
- Figure 3-source data 1/fig3.e/KO-M/KO-M3.tif
- Figure 3-source data 1/fig3.e/KO-M/KO-M4.tif
- Figure 3-source data 1/fig3.e/KO-M/KO-M5.tif
- Figure 3-source data 1/fig3.e/KO-M/KO-M6.tif
- Figure 3-source data 1/fig3.e/WT-M/
- Figure 3-source data 1/fig3.e/WT-M/WT-M1.tif
- Figure 3-source data 1/fig3.e/WT-M/WT-M2.tif
- Figure 3-source data 1/fig3.e/WT-M/WT-M3.tif
- Figure 3-source data 1/fig3.e/WT-M/WT-M4.tif
- Figure 3-source data 1/fig3.e/WT-M/WT-M5.tif
- Figure 3-source data 1/fig3.e/WT-M/WT-M6.tif
- Figure 3-source data 1/fig3.e/fig3.e.tif
- Figure 3-source data 1/fig3.e/fig3.e.xlsx
- Figure 3-source data 1/fig3.f/
- Figure 3-source data 1/fig3.f/fig3.f.xlsx
- Figure 3-source data 1/fig3.g/
- Figure 3-source data 1/fig3.g/fig3.g.xlsx
- Figure 3-source data 1/fig3.h/
- Figure 3-source data 1/fig3.h/fig3.h.xlsx
- Figure 3-source data 1/fig3.i/
- Figure 3-source data 1/fig3.i/fig3.i.xlsx
- Figure 3-source data 1/fig3.j/
- Figure 3-source data 1/fig3.j/fig3.j.xlsx
