# Supplementary material for: Fecal transplant from myostatin deletion pigs positively impacts the gut-muscle axis
Source: eLife. 2023 Apr 11;12:e81858. doi: 10.7554/eLife.81858 (PMC10121221; doi:10.7554/eLife.81858)
Supplement: Figure 3—source data 2. [file elife-81858-fig3-data2.zip]

Archive with 16 entries (15 files):
- Figure 3-source data 2/
- Figure 3-source data 2/Raw western blot images for Figure 3.pdf
- Figure 3-source data 2/fig3f.Myhc I.tif
- Figure 3-source data 2/fig3f.MyhcIIa.tif
- Figure 3-source data 2/fig3f.MyhcIIb.tif
- Figure 3-source data 2/fig3f.Myod.tif
- Figure 3-source data 2/fig3f.actin.tif
- Figure 3-source data 2/fig3g.HK2.tif
- Figure 3-source data 2/fig3g.PFK1.tif
- Figure 3-source data 2/fig3g.PKM2.tif
- Figure 3-source data 2/fig3g.actin.tif
- Figure 3-source data 2/fig3h.actin.tif
- Figure 3-source data 2/fig3h.akt1.tif
- Figure 3-source data 2/fig3h.mTOR.tif
- Figure 3-source data 2/fig3h.p-akt1.tif
- Figure 3-source data 2/fig3h.p-mTOR.tif
