# Supplementary material for: Fecal transplant from myostatin deletion pigs positively impacts the gut-muscle axis
Source: eLife. 2023 Apr 11;12:e81858. doi: 10.7554/eLife.81858 (PMC10121221; doi:10.7554/eLife.81858)
Supplement: Figure 4—source data 1. [file elife-81858-fig4-data1.zip]

Archive with 11 entries (5 files):
- Figure 4-source data 1/
- Figure 4-source data 1/fig4.a/
- Figure 4-source data 1/fig4.a/fig4.a.tif
- Figure 4-source data 1/fig4.b/
- Figure 4-source data 1/fig4.b/fig4.b.xlsx
- Figure 4-source data 1/fig4.c/
- Figure 4-source data 1/fig4.c/fig4.c.tif
- Figure 4-source data 1/fig4.d/
- Figure 4-source data 1/fig4.d/LDA-WT-Mvs.KO-M.tif
- Figure 4-source data 1/fig4.e/
- Figure 4-source data 1/fig4.e/fig4.e.tif
