# Supplementary material for: Fecal transplant from myostatin deletion pigs positively impacts the gut-muscle axis
Source: eLife. 2023 Apr 11;12:e81858. doi: 10.7554/eLife.81858 (PMC10121221; doi:10.7554/eLife.81858)
Supplement: Figure 5—source data 1. [file elife-81858-fig5-data1.zip]

Archive with 9 entries (4 files):
- Figure 5-source data 1/
- Figure 5-source data 1/fig5.a/
- Figure 5-source data 1/fig5.a/fig5.a.xlsx
- Figure 5-source data 1/fig5.b/
- Figure 5-source data 1/fig5.b/fig5.b.xlsx
- Figure 5-source data 1/fig5.c/
- Figure 5-source data 1/fig5.c/fig5.c.xlsx
- Figure 5-source data 1/fig5.d/
- Figure 5-source data 1/fig5.d/Heatmap-WT-Mvs.KO-M.tif
