# Supplementary material for: Fecal transplant from myostatin deletion pigs positively impacts the gut-muscle axis
Source: eLife. 2023 Apr 11;12:e81858. doi: 10.7554/eLife.81858 (PMC10121221; doi:10.7554/eLife.81858)
Supplement: Figure 6—source data 1. [file elife-81858-fig6-data1.zip]

Archive with 8 entries (4 files):
- Figure 6-source data 1/fig6.a/
- Figure 6-source data 1/fig6.a/Fig6.a.xlsx
- Figure 6-source data 1/fig6.a/fig6.a.tif
- Figure 6-source data 1/fig6.b/
- Figure 6-source data 1/fig6.b/fig6.b.xlsx
- Figure 6-source data 1/fig6.c/
- Figure 6-source data 1/fig6.c/fig6.c.xlsx
- Figure 6-source data 1/
