# Supplementary material for: Fecal transplant from myostatin deletion pigs positively impacts the gut-muscle axis
Source: eLife. 2023 Apr 11;12:e81858. doi: 10.7554/eLife.81858 (PMC10121221; doi:10.7554/eLife.81858)
Supplement: Figure 6—source data 2. [file elife-81858-fig6-data2.zip]

Archive with 10 entries (9 files):
- Figure 6-source data 2/
- Figure 6-source data 2/Raw western blot images for Figure 6.pdf
- Figure 6-source data 2/fig6b.MyoD.tif
- Figure 6-source data 2/fig6b.MyoG.tif
- Figure 6-source data 2/fig6b.actin.tif
- Figure 6-source data 2/fig6c.actin.tif
- Figure 6-source data 2/fig6c.akt1.tif
- Figure 6-source data 2/fig6c.mTOR.tif
- Figure 6-source data 2/fig6c.p-akt1.tif
- Figure 6-source data 2/fig6c.p-mTOR.tif
