# Supplementary material for: Fecal transplant from myostatin deletion pigs positively impacts the gut-muscle axis
Source: eLife. 2023 Apr 11;12:e81858. doi: 10.7554/eLife.81858 (PMC10121221; doi:10.7554/eLife.81858)
Supplement: Figure 7—source data 1. [file elife-81858-fig7-data1.zip]

Archive with 34 entries (21 files):
- Figure 7-source data 1/
- Figure 7-source data 1/fig7.a/
- Figure 7-source data 1/fig7.a/fig7.a.tif
- Figure 7-source data 1/fig7.b/
- Figure 7-source data 1/fig7.b/fig7.b.xlsx
- Figure 7-source data 1/fig7.c/
- Figure 7-source data 1/fig7.c/SCFA-laimin/
- Figure 7-source data 1/fig7.c/SCFA-laimin/Control/
- Figure 7-source data 1/fig7.c/SCFA-laimin/Control/Con1.tif
- Figure 7-source data 1/fig7.c/SCFA-laimin/Control/Con2.tif
- Figure 7-source data 1/fig7.c/SCFA-laimin/Control/Con3.tif
- Figure 7-source data 1/fig7.c/SCFA-laimin/Control/Con4.tif
- Figure 7-source data 1/fig7.c/SCFA-laimin/Control/Con5.tif
- Figure 7-source data 1/fig7.c/SCFA-laimin/Val/
- Figure 7-source data 1/fig7.c/SCFA-laimin/Val/Val1.tif
- Figure 7-source data 1/fig7.c/SCFA-laimin/Val/Val2.tif
- Figure 7-source data 1/fig7.c/SCFA-laimin/Val/Val3.tif
- Figure 7-source data 1/fig7.c/SCFA-laimin/Val/Val4.tif
- Figure 7-source data 1/fig7.c/SCFA-laimin/Val/Val5.tif
- Figure 7-source data 1/fig7.c/fig7.c.tif
- Figure 7-source data 1/fig7.c/fig7.c.xlsx
- Figure 7-source data 1/fig7.d/
- Figure 7-source data 1/fig7.d/fig7.d.xlsx
- Figure 7-source data 1/fig7.e/
- Figure 7-source data 1/fig7.e/fig7.e.xlsx
- Figure 7-source data 1/fig7.f/
- Figure 7-source data 1/fig7.f/fig7.f.xlsx
- Figure 7-source data 1/fig7.g/
- Figure 7-source data 1/fig7.g/fig7.g.xlsx
- Figure 7-source data 1/fig7.h/
- Figure 7-source data 1/fig7.h/fig7.h.tif
- Figure 7-source data 1/fig7.h/fig7.h.xlsx
- Figure 7-source data 1/fig7.i/
- Figure 7-source data 1/fig7.i/fig7.i.xlsx
