# Supplementary material for: Fecal transplant from myostatin deletion pigs positively impacts the gut-muscle axis
Source: eLife. 2023 Apr 11;12:e81858. doi: 10.7554/eLife.81858 (PMC10121221; doi:10.7554/eLife.81858)
Supplement: Figure 7—source data 2. [file elife-81858-fig7-data2.zip]

Archive with 15 entries (14 files):
- Figure 7-source data 2/
- Figure 7-source data 2/Raw western blot images for Figure 7.pdf
- Figure 7-source data 2/fig7d.MyhcI.tif
- Figure 7-source data 2/fig7d.MyhcIIa.tif
- Figure 7-source data 2/fig7d.MyhcIIb.tif
- Figure 7-source data 2/fig7d.actin.tif
- Figure 7-source data 2/fig7e.HK2.tif
- Figure 7-source data 2/fig7e.PFK1.tif
- Figure 7-source data 2/fig7e.PKM2.tif
- Figure 7-source data 2/fig7e.actin.tif
- Figure 7-source data 2/fig7f.actin.tif
- Figure 7-source data 2/fig7f.akt1.tif
- Figure 7-source data 2/fig7f.mTOR.tif
- Figure 7-source data 2/fig7f.p-akt1.tif
- Figure 7-source data 2/fig7f.p-mTOR.tif
