# Supplementary material for: Fecal transplant from myostatin deletion pigs positively impacts the gut-muscle axis
Source: eLife. 2023 Apr 11;12:e81858. doi: 10.7554/eLife.81858 (PMC10121221; doi:10.7554/eLife.81858)
Supplement: Figure 8—source data 1. [file elife-81858-fig8-data1.zip]

Archive with 25 entries (16 files):
- Figure 8-source data 1/
- Figure 8-source data 1/fig8.a/
- Figure 8-source data 1/fig8.a/fig8.a.xlsx
- Figure 8-source data 1/fig8.b/
- Figure 8-source data 1/fig8.b/Inhibitor/
- Figure 8-source data 1/fig8.b/Inhibitor/In (1).tif
- Figure 8-source data 1/fig8.b/Inhibitor/In (2).tif
- Figure 8-source data 1/fig8.b/Inhibitor/In (3).tif
- Figure 8-source data 1/fig8.b/Inhibitor/In (4).tif
- Figure 8-source data 1/fig8.b/Inhibitor/In (5).tif
- Figure 8-source data 1/fig8.b/Inhibitor+Val/
- Figure 8-source data 1/fig8.b/Inhibitor+Val/In+Val (1).tif
- Figure 8-source data 1/fig8.b/Inhibitor+Val/In+Val (2).tif
- Figure 8-source data 1/fig8.b/Inhibitor+Val/In+Val (3).tif
- Figure 8-source data 1/fig8.b/Inhibitor+Val/In+Val (4).tif
- Figure 8-source data 1/fig8.b/Inhibitor+Val/In+Val (5).tif
- Figure 8-source data 1/fig8.b/fig8.b.xlsx
- Figure 8-source data 1/fig8.c/
- Figure 8-source data 1/fig8.c/fig8.c.xlsx
- Figure 8-source data 1/fig8.d/
- Figure 8-source data 1/fig8.d/fig8.d.xlsx
- Figure 8-source data 1/fig8.e/
- Figure 8-source data 1/fig8.e/fig8.e.xlsx
- Figure 8-source data 1/fig8.f/
- Figure 8-source data 1/fig8.f/fig8.f.xlsx
