# Supplementary material for: Fecal transplant from myostatin deletion pigs positively impacts the gut-muscle axis
Source: eLife. 2023 Apr 11;12:e81858. doi: 10.7554/eLife.81858 (PMC10121221; doi:10.7554/eLife.81858)
Supplement: Figure 8—source data 2. [file elife-81858-fig8-data2.zip]

Archive with 15 entries (14 files):
- Figure 8-source data 2/
- Figure 8-source data 2/Raw western blot images for Figure 8.pdf
- Figure 8-source data 2/fig8d.GPR43.tif
- Figure 8-source data 2/fig8d.actin.tif
- Figure 8-source data 2/fig8d.akt1.tif
- Figure 8-source data 2/fig8d.mTOR.tif
- Figure 8-source data 2/fig8d.pakt1.tif
- Figure 8-source data 2/fig8d.pmTOR.tif
- Figure 8-source data 2/fig8f.actin.tif
- Figure 8-source data 2/fig8f.akt1.tif
- Figure 8-source data 2/fig8f.mTOR.tif
- Figure 8-source data 2/fig8f.myod.tif
- Figure 8-source data 2/fig8f.myog.tif
- Figure 8-source data 2/fig8f.pakt1.tif
- Figure 8-source data 2/fig8f.pmTOR.tif
