# Supplementary material for: Fecal transplant from myostatin deletion pigs positively impacts the gut-muscle axis
Source: eLife. 2023 Apr 11;12:e81858. doi: 10.7554/eLife.81858 (PMC10121221; doi:10.7554/eLife.81858)
Supplement: Figure 9—source data 1. [file elife-81858-fig9-data1.zip]

Archive with 21 entries (16 files):
- Figure 9-source data 1/
- Figure 9-source data 1/fig9.a/
- Figure 9-source data 1/fig9.a/Con-GA/
- Figure 9-source data 1/fig9.a/Con-GA/GA-Con (1).tif
- Figure 9-source data 1/fig9.a/Con-GA/GA-Con (2).tif
- Figure 9-source data 1/fig9.a/Con-GA/GA-Con (3).tif
- Figure 9-source data 1/fig9.a/Con-GA/GA-Con (4).tif
- Figure 9-source data 1/fig9.a/Con-GA/GA-Con (5).tif
- Figure 9-source data 1/fig9.a/Dex+Val-GA/
- Figure 9-source data 1/fig9.a/Dex+Val-GA/Dex+Val-GA (1).tif
- Figure 9-source data 1/fig9.a/Dex+Val-GA/Dex+Val-GA (2).tif
- Figure 9-source data 1/fig9.a/Dex+Val-GA/Dex+Val-GA (3).tif
- Figure 9-source data 1/fig9.a/Dex+Val-GA/Dex+Val-GA (4).tif
- Figure 9-source data 1/fig9.a/Dex+Val-GA/Dex+Val-GA (5).tif
- Figure 9-source data 1/fig9.a/Dex-GA/
- Figure 9-source data 1/fig9.a/Dex-GA/Dex-GA (1).tif
- Figure 9-source data 1/fig9.a/Dex-GA/Dex-GA (2).tif
- Figure 9-source data 1/fig9.a/Dex-GA/Dex-GA (3).tif
- Figure 9-source data 1/fig9.a/Dex-GA/Dex-GA (4).tif
- Figure 9-source data 1/fig9.a/Dex-GA/Dex-GA (5).tif
- Figure 9-source data 1/fig9.a/fig9.a.xlsx
