# Supplementary material for: Fecal transplant from myostatin deletion pigs positively impacts the gut-muscle axis
Source: eLife. 2023 Apr 11;12:e81858. doi: 10.7554/eLife.81858 (PMC10121221; doi:10.7554/eLife.81858)
Supplement: Figure 9—source data 2. [file elife-81858-fig9-data2.zip]

Archive with 25 entries (17 files):
- Figure 9-source data 2/
- Figure 9-source data 2/fig9.b/
- Figure 9-source data 2/fig9.b/fig9.b.xlsx
- Figure 9-source data 2/fig9.c/
- Figure 9-source data 2/fig9.c/fig9.c.xlsx
- Figure 9-source data 2/fig9.d/
- Figure 9-source data 2/fig9.d/Control/
- Figure 9-source data 2/fig9.d/Control/Con (1).tif
- Figure 9-source data 2/fig9.d/Control/Con (2).tif
- Figure 9-source data 2/fig9.d/Control/Con (3).tif
- Figure 9-source data 2/fig9.d/Control/Con (4).tif
- Figure 9-source data 2/fig9.d/Dex/
- Figure 9-source data 2/fig9.d/Dex/Dex (1).tif
- Figure 9-source data 2/fig9.d/Dex/Dex (2).tif
- Figure 9-source data 2/fig9.d/Dex/Dex (3).tif
- Figure 9-source data 2/fig9.d/Dex/Dex (4).tif
- Figure 9-source data 2/fig9.d/Dex+Val/
- Figure 9-source data 2/fig9.d/Dex+Val/D+Val (1).tif
- Figure 9-source data 2/fig9.d/Dex+Val/D+Val (2).tif
- Figure 9-source data 2/fig9.d/Dex+Val/D+Val (3).tif
- Figure 9-source data 2/fig9.d/Dex+Val/D+Val (4).tif
- Figure 9-source data 2/fig9.d/fig.9d.tif
- Figure 9-source data 2/fig9.d/fig9.d.xlsx
- Figure 9-source data 2/fig9.e/
- Figure 9-source data 2/fig9.e/fig9.e.xlsx
